# Supplementary material for: Geographic location and phylogeny are the main determinants of the size of the geographical range in aquatic beetles
Source: BMC Evol Biol. 2011 Nov 28;11:344. doi: 10.1186/1471-2148-11-344 (PMC3247920; doi:10.1186/1471-2148-11-344)
Supplement: Additional file 1 — Data used in the study. Taxa included in the different studied lineages with data on geographic range properties and ecological attributes. Accession numbers of the sequences are also indicated. [file 1471-2148-11-344-S1.XLS]

## Sheet: data_set
	Additional file 1: Taxa included in the different studied lineages with data on geographic range properties and ecological attributes. Accession numbers of the sequences are also indicated (in bold: newly submitted sequences).
	Codes as Table 2; Habitat, habitat preference: 0, lotic; 2, lentic; 1, both)
	N	Taxon	Habitat	Age (MY)	LogSize	maxLon	minLon	maxLat	minLat	LonC	LatC	LogAveB	nB	Observations	voucher No.	locality	collector	cox1	rrnL+trnL+nad1	cob	rrnS	SSU	LSU
	Ilybius sunaeneus
	1	Ilybius aenescens	2	4.26156	12.8302	75.24	-10.18	70.7	45.65	34.74	59.09	13.04	4		NHM-IR154	Finland,	T. Berendonk	AF309350	AF428202
	2	Ilybius angustior	2	0.097891	13.4695	167.99	-166.53	75.53	32.27	14.3	58.91	13.13	6		MNCN-AI103	Sweden, Järnäs	via A.N. Nilsson	DQ285008	DQ285003
	3	Ilybius anjarum	2	0.326233	12.69	145.36	102.39	69.97	42.77	122.04	56.58	12.96	6		NHM-IR279	Kuriles Islands,	N. Minakawa	AF309351	DQ285009
	4	Ilybius apicalis	2	5.63465	12.6017	145.49	100.69	55.06	27.89	123.42	40.37	12.99	7		NHM-IR470	China, Yunnan, Shizeng	J. Bergsten	HE610221	HE613729
	5	Ilybius ater	2	3.09591	13.0535	95.21	-10.18	69.72	36.69	42.57	56.17	13.08	7		NHM-IR186	England, Norfolk, East Walton Common	I. Ribera	AF309343	AF309287
	6	Ilybius biguttulus	2	4.68809	12.6174	-52.63	-111.52	51.58	31.76	-87.67	41.78	13.15	5		MNCN-AC42	Canada, Nova Scottia, Mapleton	I. Ribera & A. Cieslak	HE610222	HE613677
	7	Ilybius chishimanus	2	0.735776	12.8042	168.71	99.68	66.4	43.07	126.59	56.61	12.96	6		NHM-IR277	Kuriles Islands,	N. Minakawa	AF309344	AF309288
	8	Ilybius cinctus	2	5.63465	13.0761	129.67	34.93	55.58	23.66	91.94	43.93	13.13	7		MNCN-AI117	Uzbequistan, Tashkent prov., Chinaz	L. Hendrich	HE610223	HE613687
	9	Ilybius crassus	2	0.735776	12.7833	75.24	4.86	70.7	46.85	37.73	59.77	13.04	4		NHM-ER16	Sweden, Prov. Vasterbotten, Strycksele	A.N. Nilsson	AF309353	AF428201
	10	Ilybius discedens	2	5.37697	12.8742	179.89	-167.74	69.81	39.67	-69.82	56.26	13.03	5		NHM-IR280	Kuriles Islands,	N. Minakawa	AF309352	AF309296
	11	Ilybius fenestratus	2	6.69841	13.0712	96.03	-4.58	70.66	41.55	46.87	56.95	13.13	6		NHM-ER18	Sweden, Prov. Angermanland, Rundvile	A.N. Nilsson	AF309347	AF309291
	12	Ilybius fraterculus	2	12.6608	12.6998	-77.47	-122.29	61.15	32.94	-107.34	46.1	13.15	5		NHM-IR282	Canada, Alberta, Longview	I. Ribera & A. Cieslak	AF309337	AF309281
	13	Ilybius fuliginosus	2	1.13489	13.2203	100.71	-10.26	73.71	36.27	52.21	56.13	13.05	8		MNCN-AI1313	Germany, Lüneburger Heide	I. Ribera & A. Cieslak	HE610224	HE613693
	14	Ilybius guttiger	2	1.19363	12.9158	72.8	-5.31	70.66	44.01	36.3	57.39	13.13	6		NHM-IR155	Finland,	T. Berendonk	AF309341	AF309285
	15	Ilybius lateralis	2	20.4909	12.4307	140.29	97.35	58.04	45.7	118.03	52.29	12.93	7		MNCN-AI1103	Mongolia, Arkhangay, Ikhtamir	A.E.Z. Short	HE610225	HE613686
	16	Ilybius meridionalis	2	1.13489	11.8459	12.33	-8.87	45.14	35.39	-1.79	40.82	12.9	2		NHM-DW191	Corsica, Cassamozza	I. Ribera & A. Cieslak	AF309348	AF309292
	17	Ilybius minakawai	2	0.570278	10.8771	144.75	141.64	54.42	45.89	142.71	50.33	13.14	2		MNCN-AI101	Russia, Val River mouth	N. Minakawa	DQ285010	DQ285005
	18	Ilybius nakanei	2	1.22436	11.001	145.63	139.77	49.31	41.41	142.55	44.38	13.03	3		NHM-IR607	Japan, Hokkaido, Kamimaru	J. Bergsten	AY138754	AY138667
	19	Ilybius obtusus	2	5.79172	12.3671	119.32	96.88	63.27	30.14	106.72	48.46	13.09	7		MNCN-AI1097	Mongolia, Arkhangay, Khangay	A.E.Z. Short	HE610227	HE613684
	20	Ilybius picipes	2	0.097891	13.1173	101.64	-158.86	72.94	38.83	-40.46	58.65	13.03	5		MNCN-AI102	Sweden, Jäntlandi	via A.N. Nilsson	DQ285011	DQ285002
	21	Ilybius pleuriticus	2	4.08368	12.77	-52.69	-130.42	63.79	39.53	-94.09	51.16	13.02	4		NHM-IR571	US, Vermont, Bennington	C. Hernando	AY138756	AY138669
	22	Ilybius poppiusi	2	1.19096	12.3494	131.78	97.77	70.81	46.13	114.71	57.47	12.96	5		MNCN-AI1100	Mongolia, Arkhangay, Chuluut	A.E.Z. Short	HE610228	HE613685
	23	Ilybius quadriguttatus	2	1.19363	12.6457	35.85	-9.02	65.43	36.46	18.56	51.19	12.96	5		NHM-GR17	England, Eping Forest	I. Ribera	AF309339	AF309283
	24	Ilybius quadrimaculatus	2	4.68809	12.2272	-110.27	-164.96	62.43	36.24	-127.44	52.34	13.08	6		NHM-IR281	Canada, British Columbia	I. Ribera & A. Cieslak	AF309346	AF309290
	25	Ilybius similis	2	6.9793	12.392	37.5	4.01	65.43	46.8	22.69	55.84	13.03	3		NHM-IR270	Sweden, Västerbotten prov., Umeå	J. Bergsten	AF309340	AF309284
	26	Ilybius subaeneus	2	5.04296	13.13	114.16	-6.04	76.06	39.91	61.09	59.42	13.13	6		NHM-IR285	Canada, Alberta	I. Ribera & A. Cieslak	HE610229	HE613728
	27	Ilybius vittiger	2	5.37697	12.81	77.22	-167.31	72.97	53.7	-66.6	63.47	13.01	4		NHM-IR269	Sweden, Vasterbotten province, Vindeln district	A.N. Nilsson	AF309336	AF309280
	Deronectes W Mediterranean
	1	Deronectes algibensis	0	5.48609	9.52056	-5.24595	-5.84747	36.7341	36.0246	-5.54584	36.3999	12.5088	1		NHM-IR76	Spain, Cadiz, Puerto de Galis	I. Ribera	AF309318	AF309261
	2	Deronectes aubei	0	0.330363	11.2112	11.7769	5.58756	48.7138	43.394	8.6977	45.8023	12.8272	3		NHM-IR300	France, Moulinet	I. Ribera & A. Cieslak	AF309326	AF309269
	3	Deronectes aubei sanfilipoi	0	0.517243	10.7187	4.21747	-5.29201	44.4363	42.1549	0.0175984	43.0123	12.9048	2		NHM-ER38	France, Pyr. Or., Prats de Mollo	H. Fery	AY250949	AY250907
	4	Deronectes bicostatus	0	3.2796	11.1114	-3.25632	-8.80878	43.5821	39.0013	-6.49075	41.3212	12.9048	2		MNCN-AI639	Portugal, Serra Estrela, Manteigas	I. Ribera	HE610179	HE613705
	5	Deronectes brannanii	0	1.08968	9.55985	3.48693	2.37464	39.9259	39.2919	2.96817	39.6177	12.5088	1		MNCN-AI178	Balearic Islands, Mallorca, Ternelles	I. Ribera & A. Cieslak	HE610180	HE613695
	6	Deronectes costipennis	0	1.87804	10.5131	-4.65208	-7.92019	43.7068	40.0188	-6.93081	42.3197	12.9048	2		MNCN-AI183	Portugal, Manteigas, river Zezere	I. Ribera	HE610181	HE613697
	7	Deronectes delarouzei	0	0.517243	10.4827	2.66908	-0.881558	43.1616	41.6283	0.894343	42.5264	12.9048	2		NHM-ER37	Spain, Lleida, Llesp	H. Fery	AY250952	AY250909
	8	Deronectes depressicollis	0	2.90797	10.3576	-1.88363	-4.0275	38.7391	36.7495	-2.8713	37.6628	12.5088	1		MNCN-AI1023	Spain, Almeria, Abrucena	A. Castro	HE610182	HE613681
	9	Deronectes doriae	0	11.0361	11.3926	43.8804	27.8893	41.857	36.8356	35.244	39.8545	12.8787	4		MNCN-AI775	Turkey, Düzce, Kartalkaya	I. Ribera	HE610183	HE613710
	10	Deronectes fairmairei	0	3.54272	11.9898	9.68356	-9.45036	47.3619	29.8258	0.226983	37.5033	13.0804	4		MNCN-AI855	Spain, Teruel, Beceite	I. Ribera	HE610184	HE613713
	11	Deronectes ferrugineus	0	0.544106	10.9039	-4.5519	-8.80878	43.6438	39.9884	-7.06945	41.9061	12.9048	2		NHM-IR9	Spain, Leon, Puente del Rey	I. Ribera	AF309322	AF309265
	12	Deronectes fosteri	0	2.90797	10.0035	1.99521	-0.649723	42.7395	42.0898	0.53475	42.3805	12.9048	2		NHM-IR77	Spain, Barcelona, Saldes	P. Aguilera	AF309317	AF309260
	13	Deronectes hispanicus	0	2.39901	11.3114	3.63164	-6.21911	44.3229	35.4153	-1.06603	39.8914	12.9048	2		NHM-DW239	Spain, Albacete, Rio Argos	A. Millán	HE610185	HE613727
	14	Deronectes lareynii	0	6.39372	9.93895	9.56564	8.57338	43.0069	41.3649	9.10565	42.1601	12.5088	1		NHM-IR165	Corsica, Vizzavona, Cascades des Anglais	I. Ribera & A. Cieslak	AF309316	AF309259
	15	Deronectes moestus_N	0	1.83243	11.9363	25.9698	-0.988296	47.6633	36.6121	13.3745	42.9246	12.8272	3	northern form of the D. moestus complex	MNCN-AI1048	Italy, Veneto, Treviso	I. Ribera & A. Cieslak	HE610187	HE613683
	16	Deronectes moestus_S	0	1.08968	11.4515	-1.07587	-9.79556	42.7439	29.4678	-5.23293	35.5514	12.6204	3	southern form of the D. moestus complex	NHM-DW235	Morocco, Ait-Iftene	I. Ribera	HE610186	HE613726
	17	Deronectes opatrinus	0	2.39901	11.6949	4.85061	-8.96883	46.774	36.1935	-2.63663	41.6543	12.9048	2		MNCN-AI629	Spain, Córdoba, Sierra Morena	A. Castro	HE610188	HE613701
	18	Deronectes platynotus	0	0.454226	12.0229	24.4657	4.33729	53.3433	40.6823	15.3351	47.8789	12.8272	3		MNCN-AI1275	Czech Republic, Krivoklatska vrch. Skryje env.	J. Statszny	HE610189	HE613692
	19	Deronectes platynotus mazzoldi	0	0.454226	10.6961	23.4046	20.7078	42.3807	39.7023	21.9391	41.1076	12.9048	2		MNCN-AI1039	Bulgaria, Rila mts.	D.T. Bilton	HE610190	HE613682
	20	Deronectes sahlbergi	0	5.34173	10.9303	30.5633	26.0676	41.3328	36.1666	28.0501	38.8799	12.9048	2		MNCN-AI1002	Bulgaria, E Rhodopes, Madjarovo	V. Pesic	HE610191	HE613680
	21	Deronectes semirufus	0	0.330363	11.2442	14.9388	5.8147	46.5017	41.2947	10.6507	44.0624	12.8272	3		IBE-AF94	Italy, Modena prov., Fanano	M. Toledo	HE610193	HE613674
	22	Deronectes semirufus_SIC	0	0.964205	10.5118	17.1842	14.4604	40.993	37.4443	15.878	39.4019	12.5088	1	Sicilian form of D. semirufus	MNCN-AC33	Sicily, Parco dei Nebrodi	P. Abellán & F. Picazo	HE610192	HE613676
	23	Deronectes theryi	0	4.97609	10.4195	-4.75413	-7.98253	34.341	30.9401	-6.40699	32.6922	12.6248	2		NHM-IR229	Morocco, Tizi-n-Test	I. Ribera	AF309319	AF309262
	24	Deronectes wewalkai	0	0.544106	10.1263	-2.7165	-5.67781	41.392	40.0038	-4.28534	40.6607	12.5088	1		NHM-ER32	Spain, Avila, Sa. De Gredos	H. Fery	AF309323	AF309266
	Enicocerus
	1	Enicocerus aguilerai	0	9.94031	10.089	-3.40918	-6.08753	41.2486	39.9732	-4.80371	40.5211	12.5088	1		MNCN-AI387	Spain, Avila, Arenas de S. Pedro	I. Ribera	GU143761	GU143728			GU143770	GU143778
	2	Enicocerus colveranus	0	5.62571	11.9969	45.0875	12.6157	48.2729	37.3607	29.8317	42.2519	12.8787	4		MNCN-AI791	Turkey, Bartin, Topallar	I. Ribera	GU143744	GU143733			GU143768	GU143776
	3	Enicocerus exculptus	0	2.84506	11.926	10.7772	-9.6801	58.6286	39.8775	1.4538	48.9926	12.8272	3		MNCN-AI374	Spain, Barcelona, Guardiola del Berguedà	I. Ribera	GU143763	GU143741			GU143772	GU143780
	4	Enicocerus exculptus_SE	0	2.84506	10.3967	-2.0531	-6.19	38.7033	36.3551	-3.49272	37.3435	12.5088	1	SE Iberian populations of E. exsculptus (Ribera et al. 2010)	MNCN-AI925	Spain, Albacete, Yeste	V. Assing & P. Wunderle	GU143750	GU143737			-	-
	5	Enicocerus gibbosus	0	12.2434	12.3038	43.5442	3.27233	54.4375	38.051	17.5943	46.7472	12.8272	3		MNCN-AI365	Italy, Piamonte, V. Móngia	I. Ribera & A. Cieslak	GU143755	GU143727			GU143769	GU143777
	6	Enicocerus granulatus	0	17.8603	11.5355	15.0141	5.35856	49.3309	43.0151	10.0702	46.524	12.8272	3		MNCN-AI427	Austria, Niederosterreich, Langau	M.A. Jäch	GU143765	GU143725			GU143774	GU143782
	7	Enicocerus halbherri	0	7.0838	11.3352	15.933	6.51554	46.9517	40.0209	10.9582	44.2332	12.8272	3		MNCN-AH190	Italy, Emilia Romagna, Bosco	I. Ribera	GU143764	GU143736			GU143773	GU143781
	8	Enicocerus legionensis	0	8.45573	10.6734	-4.09262	-8.22863	43.7035	41.5147	-6.50776	42.7114	12.9048	2		MNCN-AI507	Spain, León, Puerto de Panderrueda	L.F. Valladares	GU143762	GU143735			GU143771	GU143779
	9	Enicocerus melanescens	0	14.2801	11.9043	25.298	9.49377	52.0834	40.5351	17.9513	46.4498	12.8272	3		MNCN-AI344	Austria, Nieder Österreich, Schwarzenbach	I. Ribera & A. Cieslak	GU143766	GU143743			GU143775	GU143783
	Limnebius nitidus subgroup
	1	Limnebius aguilerai	0	0.152251	10.4136	-3.52	-9.42	32.25	29.82	-6.5	31.05	13.1933	2		MNCN-AI910	Morocco, Tioulit, Oued Âit-Baha	I. Ribera	HE610230	HE613715
	2	Limnebius gerhardti	0	0.0598625	11.685	1.3	-9.49	43.77	36.01	-5.02	40.36	12.9048	2		MNCN-AI626	Spain, Jaén, Aldeaquemada	A. Castro	HE610231	HE613700
	3	Limnebius hilaris	0	0.0714875	8.63619	-1.89	-2.26	37.23	37	-2.08	37.1	12.5088	1		MNCN-AI919	Spain, Almería, Molinos, Río Aguas	I. Ribera	HE610232	HE613716
	4	Limnebius irmelae	0	0.39568	9.81107	10.84	9.18	36.87	36.29	9.97	36.55	12.5088	1		MNCN-AI949	Tunisia, Teboursouk	I. Ribera & A. Cieslak	HE610233	HE613719
	5	Limnebius maurus	0	0.0598625	11.649	4.32	-9.49	42.98	32.95	-3.85	38.63	12.8272	3		MNCN-AI634	Spain, Córdoba, Sierra de Córdoba	A. Castro	HE610234	HE613703
	6	Limnebius millani	0	0.113917	8.27503	-2.32	-2.54	38.61	38.48	-2.43	38.54	12.5088	1		MNCN-AI920	Spain, Albacete, Paterna del Madera	I. Ribera	HE610235	HE613717
	7	Limnebius monfortei	0	0.0714875	8.04312	-3.29	-3.43	37.28	37.16	-3.36	37.22	12.5088	1		IBE-AF199	Spain, Granada, Sierra Nevada	A. Castro	HE610236	HE613672
	8	Limnebius montanus	0	0.366299	10.3607	-3.8	-8.52	42.07	39.78	-6.82	40.59	12.9048	2		MNCN-AI936	Spain, Avila, Venta del Obispo	I. Ribera & C. Hernando	HE610237	HE613718
	9	Limnebius nitidus	0	0.366299	12.4188	31.99	-8.46	61.65	37.93	12.55	50.08	12.9448	4		MNCN-AI377	Spain, Barcelona, La Pobla de Lillet	I. Ribera	HE610238	HE613698
	10	Limnebius ordunyai	0	0.113917	8.62315	0.39	0.17	40.99	40.7	0.28	40.85	12.5088	1		MNCN-AI854	Spain, Teruel, Beceite	I. Ribera	HE610239	HE613712
	Hydraena gracilis clade
	1	Hydraena alpicola	0	1.38561	11.0193	16.4635	9.60256	48.3777	45.8652	13.3603	47.0104	12.9273	2		MNCN-AI347	Austria, Nieder Österreich, Schwarzenbach	I. Ribera & A. Cieslak	HM588354	HM588498
	2	Hydraena anatolica	0	0.279116	11.7568	48.2832	26.2481	42.0574	36.9938	39.145	39.5152	13.0654	5		MNCN-AI802	Turkey, Kastamonu, Senpazar	I. Ribera	HM588395	HM588539
	3	Hydraena belgica	0	0.735578	12.2607	31.008	2.10178	55.0159	42.7339	17.108	49.1244	12.9273	2		MNCN-AI426	Austria, Niederosterreich, Purgstall	M.A. Jäch	HM588372	HM588516
	4	Hydraena diazi	0	0.146216	10.6408	2.86241	-1.91342	43.4821	41.6838	0.76949	42.74	12.9045	2		MNCN-AI479	Spain, Barcelona, Santa Fe del Montseny	I. Ribera	HM588378	HM588522
	5	Hydraena emarginata	0	0.318385	10.7757	2.46511	-7.429	43.515	42.006	-2.75221	42.8482	12.9045	2		MNCN-AI325	Spain, Lugo, Os Ancares	I. Ribera & A. Cieslak	HM588346	HM588490
	6	Hydraena exasperata	0	1.69083	11.6904	0.502893	-9.50338	43.7567	36.0007	-4.96715	40.0008	12.9045	2		MNCN-AI506	Spain, León, Puerto de Panderrueda	L.F. Valladares	HM588382	HM588526			HM588585	HM588442
	7	Hydraena excisa	0	0.735578	12.4093	33.1876	2.10178	62.5858	40.5965	20.4319	50.4231	13.0227	4		MNCN-AI348	Austria, Nieder Österreich, Schwarzenbach	I. Ribera & A. Cieslak	HM588355	HM588499
	8	Hydraena fosterorum	0	0.146216	9.88497	-1.62349	-3.35508	42.3981	41.6832	-2.45029	42.0651	12.5079	1		MNCN-AI481	Spain, Logroño, Posadas	I. Ribera	HM588379	HM588523
	9	Hydraena gracilis_N	0	0.279116	12.8026	54.5304	-10.2577	70.8991	40.8162	23.6418	55.2208	13.0384	4	European form of H. gracilis (Ribera et al. 2011)	MNCN-AI333	England, Cumbria river	D.T. Bilton	HM588349	HM588493			HM588570	HM588427
	10	Hydraena gracilis_S	0	0.633675	10.8361	-1.5139	-6.71597	43.4431	40.2916	-3.52596	42.0856	12.9045	2	Cantabrian from of H. gracilis (Ribera et al. 2011)	MNCN-AI905	Spain, León, Puerto de Panderrueda	L.F. Valladares	HM588398	-
	11	Hydraena hispanica	0	0.498634	10.9584	-3.18249	-9.26008	43.7567	39.8471	-7.1745	41.5963	12.9045	2		MNCN-AI329	Spain, Ourense,Sa. de Queixa	I. Ribera & A. Cieslak	HM588347	HM588491
	12	Hydraena integra	0	0.894848	11.305	44.3926	29.1339	42.3437	38.116	38.3569	40.6701	12.9545	3		MNCN-AI783	Turkey, Bolu, Yeniçaga	I. Ribera	HM588392	HM588536
	13	Hydraena larissae	0	0.371947	10.8447	12.5508	6.39976	47.2824	43.8979	9.42825	46.0338	12.5627	2		MNCN-AI303	Italy, Brescia, val Trompia	I. Ribera & A. Cieslak	HM588340	HM588484
	14	Hydraena tarvisina	0	0.371947	9.68018	12.0354	11.094	46.4221	45.5984	11.5884	46.0033	12.9273	2		MNCN-AI967	Italy, Treviso, Falzi di Piave	G. Ferro	HM588401	HM588544
	Hydraena dentipes clade
	1	Hydraena bensae	0	2.39205	10.5393	8.27514	3.91803	44.6938	43.6026	5.99967	44.1689	12.5627	3		MNCN-AI293	France, Monti	I. Ribera & A. Cieslak	HM588338	HM588482			HM588564	HM588421
	2	Hydraena bitruncata	0	0.322491	9.43443	2.65165	1.96802	42.5216	41.9888	2.31408	42.2531	12.9045	2		MNCN-AI354	Spain, Barcelona, Guardiola del Berguedà	I. Ribera	HM588357	HM588501
	3	Hydraena carniolica	0	5.0204	10.1008	14.6879	12.5198	46.6124	45.753	13.567	46.186	12.8269	3		MNCN-AI1049	Italy, Veneto, Treviso	I. Ribera & A. Cieslak	HM588314	HM588458			HM588549	HM588406
	4	Hydraena catalonica_M	0	0.87751	8.59122	2.51367	2.2622	41.915	41.7109	2.38449	41.815	12.5079	1	Montseny populations of H. catalonica (Ribera et al. 2011)	MNCN-AI350	Spain, Barcelona, Santa Fe del Montseny	I. Ribera	HM588356	HM588500
	5	Hydraena catalonica_P	0	0.322491	9.82997	2.09975	0.524513	42.8005	42.0679	1.26023	42.415	12.9045	2	Pyrenean form of H. catalonica (Ribera et al. 2011)	MNCN-AI1060	Spain, Huesca, Bonansa	I. Ribera & J. Fresneda	HM588316	HM588460
	6	Hydraena dentipes	0	3.46074	11.9129	24.0134	4.84893	52.3745	44.1002	13.0132	48.5496	12.9273	3		MNCN-AI361	Slovakia, Nizke Tatry Mts., Maluziny rv.	F. Ciampor	HM588360	HM588504
	7	Hydraena devillei	0	0.199585	11.1403	16.6483	5.62116	45.1176	38.1942	11.6871	42.8331	12.8269	3		MNCN-AI288	Italy, San Ponzo	I. Ribera & A. Cieslak	HM588336	HM588480
	8	Hydraena devincta	0	0.199585	10.4145	15.7642	11.493	46.542	44.8513	13.9066	45.8409	12.8269	3		MNCN-AI966	Italy, Treviso, Falzi di Piave	G. Ferro	HM588400	HM588543
	9	Hydraena evanescens	0	5.16186	9.93886	9.57082	8.57756	43.0086	41.357	9.10975	42.1595	12.5079	1		MNCN-AI286	Corsica, Col de Bavella	I. Ribera & A. Cieslak	HM588335	HM588479			HM588563	HM588420
	10	Hydraena gaditana	0	0.520088	8.98897	-5.0469	-5.50248	36.8791	36.5058	-5.29314	36.6787	12.5079	1		MNCN-AI166	Spain, Málaga, rio Genal	A. Castro	HM588324	HM588468
	11	Hydraena heterogyna	0	4.48349	11.3353	15.7003	5.77298	47.0721	39.9922	10.1795	44.3283	12.8269	3		MNCN-AI294	France, Monti	I. Ribera & A. Cieslak	HM588339	HM588483
	12	Hydraena lapidicola	0	3.13146	11.572	16.2516	5.97891	49.8518	43.77	10.8955	47.3018	12.8269	3		MNCN-AI292	France, Moulinet	I. Ribera & A. Cieslak	HM588337	HM588481
	13	Hydraena leonhardi	0	2.66333	10.7142	26.9692	23.1253	43.5367	41.2794	24.9625	42.5541	13.1083	1		MNCN-AI339	Bulgaria, Rila Mts., Rila Monastery	D.T. Bilton	HM588351	HM588495
	14	Hydraena manfredjaechi	0	1.57887	9.65547	-2.18408	-3.00699	38.7969	37.6478	-2.54003	38.2288	12.5079	1		MNCN-AI313	Spain, Albacete, Robledo	I. Ribera & A. Cieslak	HM588343	HM588487			HM588567	HM588424
	15	Hydraena monstruosipes	0	1.24846	9.5181	-6.43374	-7.20541	43.1299	42.3862	-6.85791	42.7716	12.9045	2		MNCN-AI439	Spain, León, Puerto de Ancares	J. Garrido	HM588374	HM588518
	16	Hydraena polita	0	1.90654	11.4868	14.571	-5.38699	49.2541	42.1124	6.11358	45.8333	12.8269	3		MNCN-AI369	Germany, Bayern, Bad Heilbrunn	I. Ribera & A. Cieslak	HM588361	HM588505
	17	Hydraena producta	0	3.46074	10.4688	6.33443	4.1966	45.2954	43.0716	5.23938	44.1897	12.8269	3		MNCN-AI402	France, Corrèze, Ambrugeat	P. Queney	HM588368	HM588512
	18	Hydraena tatii	0	0.520088	9.9854	-3.03718	-4.99353	37.8165	36.7161	-3.75524	37.1316	12.5079	1		MNCN-AI164	Spain, Granada, Sierra Nevada	A. Castro	HM588322	HM588466
	19	Hydraena truncata	0	5.0907	12.2343	27.4855	-7.11657	52.5728	37.495	11.0138	46.8555	12.8269	3		MNCN-AI357	France, Haute Provence, Moriez	I. Ribera & A. Cieslak	HM588359	HM588503			HM588574	HM588431
	20	Hydraena zezerensis	0	1.24846	8.65887	-7.41162	-7.72589	40.5193	40.2487	-7.58417	40.3846	12.5079	1		MNCN-AI182	Portugal, Manteigas, river Zezere	D.T. Bilton	HM588331	HM588475
	Phothydraena
	1	Hydraena atrata	1	2.13635	11.465	7.86758	-9.00972	46.6489	34.1155	0.748761	41.7938	12.8269	3		MNCN-AI314	Spain, Albacete, Robledo	I. Ribera & A. Cieslak	HM588344	HM588488			HM588568	HM588425
	2	Hydraena hernandoi	0	0.500929	10.9686	0.218109	-6.11552	40.5565	34.7333	-3.63684	37.4655	12.5627	2		MNCN-AI435	Spain, Córdoba, Priego de Córdoba	A. Castro	HM588373	HM588517			HM588579	HM588436
	3	Hydraena isabelae	0	3.64653	9.74555	-4.23641	-7.09054	38.2462	37.7585	-5.6429	37.9369	12.5079	1		MNCN-AI170	Spain, Córdoba, Sierra de Córdoba	A. Castro	HE610194	HE613694			HE610240	HE610242
	4	Hydraena pallidula	0	0.889868	9.64641	3.63307	2.5917	36.6557	36.0566	3.08371	36.3813	12.5079	1		IBE-AF211	Algeria, Mouilha Ben Haouech	S. Bouzid	-	HE613673			-	HE610243
	5	Hydraena putearius	0	10.1451	11.1848	59.3589	53.7274	25.5916	20.7338	56.7235	22.9477	13.2786	2		IBE-RA95	Oman, J. Al-Akhdar, Ghul spring	I. Ribera, C. Hernando & A. Cieslak	-	HE613675			HE610241	HE610244
	6	Hydraena serricollis	0	4.2727	9.66967	-15.359	-18.0015	28.845	27.7215	-16.4865	28.2217	12.5079	1		MNCN-AI1093	Canary Islands, Tenerife, Chamorga	A. Castro	HM588319	HM588463			HM588552	HM588409
	7	Hydraena testacea	1	0.500929	12.3672	16.5465	-9.82357	57.6804	30.6949	2.69476	45.4043	12.8269	3		MNCN-AI566	Morocco, Oued Massa, Assif-Oumarhouz	I. Ribera	HM588386	HM588530			HM588587	HM588444
	8	Hydraena paganettii	1	1.06817	12.2128	48.5163	10.4739	49.6696	31.1097	27.505	41.7144	13.0654	5	without molecular data
	9	Hydraena chersonesica	0	1.06817	7.96872	34.1446	34.0012	44.62	44.5243	34.0699	44.573	13.1083	1	without molecular data
	Graptodytes
	11	Graptodytes aequalis	2	0.196119	11.461	-1.19195	-8.9106	41.7908	32.6722	-5.56757	37.6316	12.8272	3		MNCN-AI712	Spain, Córdoba, Sierra de Córdoba	A. Castro	HM588263	HM588601
	18	Graptodytes atlantis	1	3.4904	10.3443	-3.67978	-5.56513	34.0676	32.2916	-4.68639	33.2071	12.6204	3		MNCN-AI921	Morocco, Azrou, Lac Afenourir	I. Ribera	HM588265	HM588602
	2	Graptodytes bilineatus	2	3.12047	13.0823	95.2885	-10.1196	67.6364	36.668	51.0425	53.3379	13.0871	6		MNCN-AI608	Sweden, Västerbotten prov., Åmsele, Vindelälven	A.N. Nilsson	HM588267	HM588603
	4	Graptodytes castilianus	1	0.196119	11.1122	0.38536	-6.90763	42.9476	38.3363	-2.69222	41.4177	12.9048	2		MNCN-AI1316	Spain, Navarra, Pitillas	I. Ribera & A. Cieslak	HM588268	HM588604
	10	Graptodytes delectus	0	1.2453	9.55455	-15.3633	-16.9091	28.5741	27.7332	-16.1334	28.1365	12.5088	1		MNCN-AI1092	Canary Islands, Tenerife, Chamorga	A. Castro	HM588269	HM588605
	17	Graptodytes eremitus	0	1.96802	8.10725	-9.51035	-9.64327	30.6548	30.5277	-9.57303	30.5974	12.5088	1		IBE-AF33	Morocco, Tiqqi, cave Doussoulile	J.M. Bichain et al.	HM588271	HM588606
	12	Graptodytes flavipes	1	7.12665	12.3899	29.0756	-9.32696	64.5506	31.1418	5.43709	42.1959	12.8272	3		MNCN-AI622	Spain, Córdoba, Sierra de Córdoba	A. Castro	HM588272	HM588607
	1	Graptodytes fractus	0	0.373103	12.1025	27.091	-8.97131	64.5506	34.4247	5.13917	40.3945	12.8272	3		MNCN-AI627	Spain, Córdoba, Sierra de Córdoba	A. Castro	HM588274	HM588608
	15	Graptodytes granularis	2	0.251464	12.7705	44.9876	-9.08732	67.2272	38.9104	23.2868	53.6835	12.9574	5		MNCN-AI609	Sweden, Västerbotten prov., Åmsele, Vindelälven	A.N. Nilsson	HM588278	HM588611
	5	Graptodytes ignotus	0	0.246704	12.21	24.1622	-9.83554	46.5517	29.8348	3.10563	39.6775	12.8272	3		NHM-IR531	Spain, Girona, Estanys de Capmany	P. Aguilera	HM588287	AY250915
	14	Graptodytes kuchtae	0	0.373103	9.69201	4.32261	1.21083	40.0662	38.8364	2.93411	39.5798	12.5088	1		MNCN-AI177	Balearic Islands, Mallorca, Ternelles	I. Ribera & A. Cieslak	HM588288	HM588614
	16	Graptodytes pictus	1	0.251464	12.759	44.9876	-10.1747	67.2272	41.2389	23.1596	53.8705	12.9574	5		MNCN-AI660	Poland, Zachodniopomorsky, Dygowo	I. Ribera & A. Cieslak	HM588290	HM588615
	6	Graptodytes pietri	1	0.30736	10.7392	10.2249	6.19093	37.2527	35.1796	8.23239	36.2561	12.5631	2		MNCN-DM37	Tunisia, Teboursouk	I. Ribera & A. Cieslak	HM588292	HM588616
	8	Graptodytes sedilloi	2	3.29738	10.4891	36.0469	32.2694	35.6858	30.8583	34.5968	33.0506	13.139	3		NHM-IR585	Cyprus,	K. Miller	HM588294	HM588619
	7	Graptodytes siculus	0	0.227275	10.4037	15.6523	12.4508	38.2965	36.6431	14.159	37.5876	12.5088	1		MNCN-AH162	Sicily, Parco dei Nebrodi	P. Abellán & F. Picazo	HM588295	HM588620
	9	Graptodytes varius	1	0.246704	12.3068	26.1021	-9.45993	48.7991	31.1418	4.96975	40.4542	12.8272	3		MNCN-DM38	Tunisia, Teboursouk	I. Ribera & A. Cieslak	HM588301	HM588621
	13	Graptodytes veterator	1	0.994998	11.7813	26.5619	9.7124	46.6982	36.4074	18.3879	42.5241	12.8272	3		MNCN-AH161	Sicily, Parco dei Nebrodi	P. Abellán & F. Picazo	HM588304	HM588625
	3	Graptodytes veterator behningi	1	0.994998	11.8078	43.4398	26.1158	42.0472	35.996	34.5658	39.1478	12.8787	4		MNCN-AI774	Turkey, Düzce, Kartalkaya	I. Ribera	HM588303	HM588624
	Hydroporus planus group
	1	Hydroporus acutangulus	2	5.95765	12.8972	119.066	9.28916	77.6383	47.8271	78.0466	64.0478	13.0914	6		NHM-ER1	Sweden, prov. Vasterbotten, Vindeln	A.N. Nilsson	AF518286	AF518256
	2	Hydroporus analis	2	2.84626	11.52	18.5049	4.76576	45.2671	34.3996	11.1702	39.7979	12.8272	3		NHM-IR761	Tunisia, Aïn-Draham	I. Ribera & A. Cieslak	HE610195	HE613731
	3	Hydroporus basinotatus	0	0.835065	10.8966	-3.50186	-6.69643	38.2806	32.3376	-5.29006	35.4225	12.5631	2		MNCN-AH112	Spain, Cádiz, Tarifa	I. Ribera & P. Aguilera & C. Hernando	HE610196	HE613678
	4	Hydroporus brancuccii	0	0.737622	10.8541	-4.36251	-9.26008	43.7567	40.1483	-7.27048	42.2804	12.9048	2		MNCN-AI180	Portugal, Serra de Arga	D.T. Bilton	HE610197	HE613696
	5	Hydroporus brevis	2	15.7231	12.7556	88.3755	10.179	72.9678	52.8379	49.8072	62.3834	13.1196	3		MNCN-DM23	Sweden, Vasterbotten province, Vindeln district	A.N. Nilsson	HE610198	HE613721
	6	Hydroporus brucki	2	4.19932	11.5113	36.6999	20.1878	41.65	33.1344	27.9029	38.4681	12.9048	2		MNCN-AI1206	Chios, Elinda Bay	G.N. Foster	HE610199
	7	Hydroporus compunctus	0	1.6945	9.01417	-17.0951	-17.9924	28.8456	28.0216	-17.6351	28.4864	12.5088	1		NHM-IR181	Canary Islands, Gomera, Garajonay	D.T. Bilton	AF518289	AF518259
	8	Hydroporus decipiens	1	2.84626	11.6246	-1.87505	-9.50338	43.7567	36.0007	-5.58029	40.0234	12.9048	2		MNCN-DM31	Spain, Avila, Sa. De Gredos	H. Fery	HE610200	HE613722
	9	Hydroporus discretus_N	0	2.41959	13.1513	99.2521	-10.2577	63.1681	26.1215	45.7875	47.1256	13.0499	7	northern form of the H. discretus complex	MNCN-AI771	Turkey, Düzce, Kartalkaya	I. Ribera	HE610202	HE613709
	10	Hydroporus discretus_S	0	1.36069	11.5382	0.77007	-8.41755	43.3315	35.9783	-3.8412	40.2356	12.9048	2	southern form of the H. discretus complex	MNCN-DM50	Spain, Teruel, Castel de Cabra	I. Ribera	HE610201	HE613723
	11	Hydroporus errans	0	1.36069	11.0424	-3.5629	-17.9924	34.2122	27.732	-7.14648	31.6343	13.0054	4		MNCN-AI638	Canary Islands, Gran Canaria, Moya	I. Ribera & A. Cieslak	HE610203	HE613704
	12	Hydroporus feryi	0	3.37102	10.551	9.20456	6.3378	36.8151	35.0352	7.82533	36.0492	12.5631	2		IBE-AF143	Algeria, Raml-Souk	S. Bouzid	HE610204	HE613671
	13	Hydroporus foveolatus	2	1.46504	11.6384	21.5248	-7.12886	50.4302	40.0858	8.09478	45.6924	12.8272	3		MNCN-DM8	Switzerland, Berner Alpen, Grimselpass	T. Ekrem	HE610205	HE613724
	14	Hydroporus fuscipennis	2	3.7872	13.479	179.688	-151.41	77.574	37.1302	37.9537	58.4887	13.134	6		NHM-IR491	Canada, Alberta, Longview	I. Ribera & A. Cieslak	HE610206	HE613730
	15	Hydroporus goldschmidti	0	6.75832	11.6996	82.5433	62.5203	42.542	38.2114	73.3625	40.6779	13.1471	4		MNCN-AI118	Uzbequistan, Tashkent prov., Burchmulla	L. Hendrich	HE610207	HE613688
	16	Hydroporus kabakovi	2	3.7872	11.5054	118.976	92.3531	51.9321	47.7143	108.341	49.7981	13.1557	4		MNCN-AI91	Mongolia, Zavkhan Aimag, Telmen Soum	A.E.Z. Short	HE610208	HE613714
	17	Hydroporus kozlovskii	1	0.502077	11.9328	53.0505	30.3023	44.8207	30.2687	43.7547	38.4395	13.0662	5		MNCN-AI1264	Greece, Makedonía, Voras Ski Resort	P. & V. Ponel	HE610209	HE613689
	18	Hydroporus limbatus	2	4.19932	12.0265	18.5049	-9.32696	45.4317	31.0734	2.55091	37.8041	13.0804	4		MNCN-AI736	Spain, Madrid, Aranjuez	I. Ribera & A. Cieslak	HE610210	HE613706
	19	Hydroporus lucasi	1	3.64055	11.9369	34.5843	-9.32696	44.4033	31.0734	3.32218	36.3552	13.0804	4		MNCN-AI630	Spain, Córdoba, Sierra Morena	A. Castro	HE610211	HE613702
	20	Hydroporus lundbladi	0	3.68191	8.87572	-16.6631	-17.2554	32.8682	32.6304	-16.9917	32.7432	13.1084	1		NHM-IR664	Madeira, Paul do Serra	D.T. Bilton	AF518297
	21	Hydroporus macedonicus	0	0.737622	10.0945	22.5153	19.0813	43.644	41.1719	20.7823	42.4811	12.9048	2		MNCN-AI1265	Greece, Makedonía, Voras Ski Resort	P. & V. Ponel	HE610212	HE613690
	22	Hydroporus marginatus	1	12.7516	12.7852	51.32	-9.43875	56.3387	31.3372	21.254	44.4844	13.0662	5		MNCN-AI61	Turkey, Derebo_azı Köyü, Erzurum	Ö.K. Erman	HE610213	HE613699
	23	Hydroporus nigrita	2	1.32422	13.1394	91.59	-23.6107	72.9382	37.7697	44.3073	56.6008	13.0839	7		MNCN-KE7	Italy, Trentino, Castello Molina di F.	I. Ribera & A. Cieslak	HE610214	HE613725
	24	Hydroporus pilosus	0	1.6945	9.55401	-15.3598	-16.9191	28.5841	27.7299	-16.1347	28.1407	12.5088	1		NHM-IR37	Canary Islands, Tenerife, Anaga	D.T. Bilton	AF518305	AF518274
	25	Hydroporus planus	2	3.64055	13.0473	68.5665	-10.1447	67.2272	33.6567	34.0717	52.4621	13.0871	6		MNCN-AI769	Turkey, Düzce, Kartalkaya	I. Ribera	HE610215	HE613708
	26	Hydroporus pubescens	2	6.63893	12.9889	50.6064	-10.1447	66.7239	28.5129	23.2945	49.4201	13.0839	7		MNCN-AI765	Turkey, Düzce, Samandere	I. Ribera	HE610216	HE613707
	27	Hydroporus sabaudus	2	0.86805	11.5687	20.766	-7.00614	51.5627	36.9407	9.34567	46.5672	12.8272	3		MNCN-DM16	Spain, Teruel, Sierra de Albarracin	H. Fery	HE610217	HE613720
	28	Hydroporus tessellatus	1	0.835065	12.6893	49.9695	-10.1447	58.6533	28.7759	19.9789	41.8397	13.0662	5		MNCN-AI793	Turkey, Bartin, Topallar	I. Ribera	HE610218	HE613711
	29	Hydroporus thracicus	2	0.502077	11.6632	45.2776	20.6624	44.1879	39.3977	34.5075	41.2161	12.8787	4		MNCN-AI1266	Greece, Makedonía, Voras Ski Resort	P. & V. Ponel	HE610219	HE613691
	30	Hydroporus zimmermanni	2	1.46504	11.178	21.1463	13.5189	46.4525	42.4822	17.5432	44.5424	12.8272	3		MNCN-AH123	Slovenia, Pivka	H. Fery	HE610220	HE613679
	Hydrochus W Mediterranean
	1	Hydrochus aljibensis	0	11.5184	11.1732	-4.23879	-8.56281	39.9385	31.7639	-6.46145	35.2431	12.5627	2		MNCN-AH29	Spain, Cádiz, Ventorillo de las Canillas	I. Ribera	HM569442		HM569390	HM569538	HM569577	HM569499
	2	Hydrochus angusi	1	1.4721	10.7336	-4.52274	-8.85018	43.134	40.1738	-6.00494	42.0756	12.9045	2		MNCN-AH6	Spain, Avila, Venta del Obispo	I. Ribera & C. Hernando	HM569420		HM569375	HM569522	HM569559	HM569481
	3	Hydrochus angustatus	1	7.86827	12.2555	18.5462	-9.54172	55.1341	34.4679	2.88278	45.6798	12.8269	3		MNCN-AH3	Spain, Guadalajara, El Pobo de Dueñas	I. Ribera	HM569417		HM569374	HM569520	HM569557	HM569479
	4	Hydrochus flavipennis	1	8.25218	12.3949	27.0987	-8.98779	52.5031	33.2315	7.78172	42.7011	12.8269	3		MNCN-AH24	Tunisia, Teboursouk	I. Ribera & A. Cieslak	HM569437		HM569386	HM569534	HM569573	HM569494
	5	Hydrochus flavipennis_SC	1	8.25218	9.15089	-3.44569	-4.02188	41.1546	40.7903	-3.71964	40.9565	12.5079	1	undescribed species (Hidalgo-Galiana & Ribera, 2011)	MNCN-AH2	Spain, Madrid, Sieteiglesias	I. Ribera & A. Cieslak	HM569416		HM569373	HM569519	HM569556	HM569478
	6	Hydrochus grandicollis	0	8.2186	11.811	18.4815	-5.88576	46.8939	35.9282	5.8356	41.9076	12.8269	3		MNCN-AH36	Spain, Albacete, Robledo	I. Ribera & A. Cieslak	HM569449*		HM569397	HM569545	HM569584	HM569506
	7	Hydrochus ibericus	1	1.4721	11.35	-0.169143	-7.46915	42.1431	36.1475	-3.75576	39.242	12.5079	1		MNCN-AH14	Spain, Albacete, Paterna del Madera	I. Ribera & A. Cieslak	HM569428		HM569382	-	HM569566	HM569488
	8	Hydrochus interruptus	0	6.18655	10.9617	-1.7621	-6.99252	43.0085	40.1319	-4.48222	41.6616	12.9045	2		MNCN-AH7	Spain, Avila, Venta del Obispo	I. Ribera & C. Hernando	HM569421		HM569376	HM569523	HM569560	HM569482
	9	Hydrochus nitidicollis	1	6.18655	12.2568	23.3547	-9.25464	54.5484	32.8088	3.64762	45.4377	12.8269	3		MNCN-AH8	Spain, Avila, Venta del Obispo	I. Ribera & C. Hernando	HM569422		HM569377	HM569524	HM569561	HM569483
	10	Hydrochus nooreinus	0	6.67154	10.8879	-1.69717	-5.65042	40.663	36.5364	-3.46233	38.0914	12.5079	1		MNCN-AH28	Spain, Córdoba, Sierra Morena	A. Castro	HM569441		HM569389	HM569537	HM569576	HM569498
	11	Hydrochus roberti	1	7.86827	11.4756	40.1475	26.0477	42.0818	38.5284	33.2387	40.1853	12.8785	4		MNCN-AH30	Turkey, Düzce, Kartalkaya	I. Ribera & C. Hernando	HM569443		HM569391	HM569539	HM569578	HM569500
	12	Hydrochus smaragdineus	1	10.0361	11.6923	7.09472	-8.33946	44.2286	31.8626	-1.46648	37.8948	12.8269	3		MNCN-AH12	Balearic Islands, Mallorca, Ternelles	I. Ribera & A. Cieslak	HM569426		HM569380	HM569527	HM569564	HM569486
	13	Hydrochus tariqi	0	6.67154	9.84451	-5.21994	-6.09078	36.5142	35.122	-5.63538	35.7435	12.5627	2		MNCN-AH64	Spain, Cádiz, Algeciras	A. Castro	HM569474		HM569412	HM569552	HM569593	-
